# Supplementary material for: Bioactivity and Component Analysis of Water Extract of Sophora japonica against Hyperuricemia by Inhibiting Xanthine Oxidase Activity
Source: Foods. 2022 Nov 23;11(23):3772. doi: 10.3390/foods11233772 (PMC9740820; doi:10.3390/foods11233772)
Supplement: Supplementary file 1 [file foods-11-03772-s001.zip]

Archive with 1 entries (1 files):
- foods-2003078-supplementary-revised (1).pdf
